# Supplementary material for: Mosaic anatomy in an early fossil squamate
Source: Nature. 2025 Oct 1;647(8090):673–9. doi: 10.1038/s41586-025-09566-y (PMC12629976; doi:10.1038/s41586-025-09566-y)
Supplement: Supplementary file 4 — Table of CT scan image volumes and 3D meshes provided in the current work, including specimen numbers, taxon names, media type (volumetric image series or mesh), side (left|right), title, link to 3D mesh in MorphoSource, MorphoSource ID code, CT scan modality, device, facility and other information. [file 41586_2025_9566_MOESM4_ESM.xlsx]

## Sheet: MorphoSource Project 000354820 
Index	Specimen number	Taxon	media_type	side	title	Link	id	modality	device	device_facility	media_parent_id	physical_object_id	physical_object_title	physical_object_organization	physical_object_type	physical_object_taxonomy_name	physical_object_taxonomy_gbif	part	creator	short_description	description	ip_holder	copyright_statement	license	morphosource_use_agreement_type	permits_commercial_use	permits_3d_use	required_archival_of_published_derivatives	funding	publisher	date_uploaded	date_modified	x_pixel_spacing	y_pixel_spacing	z_pixel_spacing	unit
1	NMS G.2023.7.1	Breagnathair elgolensis	Volumetric Image Series		Pilot Scan Of Main Slab, Before Cutting [CTImageSeries] [CT]	https://www.morphosource.org/concern/media/000354982	000354982	MicroNanoXRayComputedTomography	Nikon Metrology XT H 225 ST	School of Earth Sciences Xray Tomography (XTM) Facility		000354822	l-rbjb:elgol:2015.parviraptor	Laboratory of Roger B. J. Benson	Biological Specimen	Parviraptor sp.	Animalia; Chordata; Reptilia; Squamata; Parviraptor	Pilot scan of main slab, before cutting					http://rightsstatements.org/vocab/InC/1.0/		Standard	CommercialUseNotPermitted	3DPrintingLimited	OnMorphoSource		Roger Benson	2021-04-04T16:17:49Z	2021-04-04T16:17:49Z	0.110927	0.110927	0.110927	Mm
2
3	NMS G.2023.7.1.1	Breagnathair elgolensis	Volumetric Image Series		Pilot Scan After Initial Trimming Of Block To Reduce Total Size [CTImageSeries] [CT]	https://www.morphosource.org/concern/media/000354955	000354955	MicroNanoXRayComputedTomography	Nikon Metrology XT H 225 ST	School of Earth Sciences Xray Tomography (XTM) Facility		000354822	l-rbjb:elgol:2015.parviraptor	Laboratory of Roger B. J. Benson	Biological Specimen	Parviraptor sp.	Animalia; Chordata; Reptilia; Squamata; Parviraptor	Pilot scan after initial trimming of block to reduce total size					http://rightsstatements.org/vocab/InC/1.0/		Standard	CommercialUseNotPermitted	3DPrintingLimited	OnMorphoSource		Roger Benson	2021-04-04T13:47:52Z	2023-05-11T21:02:36Z	0.106993	0.106993	0.106993	Mm
4	NMS G.2023.7.1.1	Breagnathair elgolensis	Mesh		Rock Slab From Pilot Scan After Trimming Block [Mesh] [CT]	https://www.morphosource.org/concern/media/000522857	000522857	MicroNanoXRayComputedTomography	Nikon Metrology XT H 225 ST	School of Earth Sciences Xray Tomography (XTM) Facility	000354955	000354822	l-rbjb:elgol:2015.parviraptor	Laboratory of Roger B. J. Benson	Biological Specimen	Parviraptor sp.	Animalia; Chordata; Reptilia; Squamata; Parviraptor	Rock slab from pilot scan after trimming block	Griffiths, Lizzy			Benson, Roger	http://rightsstatements.org/vocab/InC/1.0/		Standard	CommercialUseNotPermitted	3DPrintingLimited	OnMorphoSource			2023-05-11T21:11:49Z	2023-05-11T21:11:49Z				Mm
5	NMS G.2023.7.1.1	Breagnathair elgolensis	Mesh		Bones From Pilot Scan After Trimming Block [Mesh] [CT]	https://www.morphosource.org/concern/media/000522854	000522854	MicroNanoXRayComputedTomography	Nikon Metrology XT H 225 ST	School of Earth Sciences Xray Tomography (XTM) Facility	000354955	000354822	l-rbjb:elgol:2015.parviraptor	Laboratory of Roger B. J. Benson	Biological Specimen	Parviraptor sp.	Animalia; Chordata; Reptilia; Squamata; Parviraptor	Bones from pilot scan after trimming block	Griffiths, Lizzy			Benson, Roger	http://rightsstatements.org/vocab/InC/1.0/		Standard	CommercialUseNotPermitted	3DPrintingLimited	OnMorphoSource			2023-05-11T21:05:59Z	2023-05-11T21:05:59Z				Mm
6	NMS G.2023.7.1.1	Breagnathair elgolensis	Mesh	Right	Tibia [Mesh] [CT]	https://www.morphosource.org/concern/media/000721625	000721625	MicroNanoXRayComputedTomography	Nikon Metrology XT H 225 ST	School of Earth Sciences Xray Tomography (XTM) Facility	000354955	000354822	l-rbjb:elgol:2015.parviraptor	Laboratory of Roger B. J. Benson	Biological Specimen	Parviraptor sp.	Animalia; Chordata; Reptilia; Squamata; Parviraptor	tibia	Griffiths, Lizzy		Record created by batch submission.	National Museums of Scotland	http://rightsstatements.org/vocab/InC/1.0/	https://creativecommons.org/licenses/by-nc/4.0/	Standard	CommercialUseNotPermitted	3DPrintingLimited	OnMorphoSource			2025-03-18T12:59:18Z	2025-03-18T12:59:19Z				Mm
7	NMS G.2023.7.1.1	Breagnathair elgolensis	Mesh	Right	Squamosal [Mesh] [CT]	https://www.morphosource.org/concern/media/000721621	000721621	MicroNanoXRayComputedTomography	Nikon Metrology XT H 225 ST	School of Earth Sciences Xray Tomography (XTM) Facility	000354955	000354822	l-rbjb:elgol:2015.parviraptor	Laboratory of Roger B. J. Benson	Biological Specimen	Parviraptor sp.	Animalia; Chordata; Reptilia; Squamata; Parviraptor	squamosal	Griffiths, Lizzy		Record created by batch submission.	National Museums of Scotland	http://rightsstatements.org/vocab/InC/1.0/	https://creativecommons.org/licenses/by-nc/4.0/	Standard	CommercialUseNotPermitted	3DPrintingLimited	OnMorphoSource			2025-03-18T12:56:33Z	2025-03-18T12:56:33Z				Mm
8	NMS G.2023.7.1.1	Breagnathair elgolensis	Mesh	Left	Femur [Mesh] [CT]	https://www.morphosource.org/concern/media/000721617	000721617	MicroNanoXRayComputedTomography	Nikon Metrology XT H 225 ST	School of Earth Sciences Xray Tomography (XTM) Facility	000354955	000354822	l-rbjb:elgol:2015.parviraptor	Laboratory of Roger B. J. Benson	Biological Specimen	Parviraptor sp.	Animalia; Chordata; Reptilia; Squamata; Parviraptor	femur	Griffiths, Lizzy		Record created by batch submission.	National Museums of Scotland	http://rightsstatements.org/vocab/InC/1.0/	https://creativecommons.org/licenses/by-nc/4.0/	Standard	CommercialUseNotPermitted	3DPrintingLimited	OnMorphoSource			2025-03-18T12:51:05Z	2025-03-18T12:51:05Z				Mm
9
10	NMS G.2023.7.1.1	Breagnathair elgolensis	Volumetric Image Series		"Part A" Of Main Slab [CTImageSeries] [CT]	https://www.morphosource.org/concern/media/000521317	000521317	MicroNanoXRayComputedTomography	Nikon Metrology XT H 225 ST	School of Earth Sciences Xray Tomography (XTM) Facility		000521312	nms:g:2023.7.1	National Museums of Scotland Natural Sciences Department	Biological Specimen	Parviraptor sp.		"Part A" of main slab	Benson, Roger		Record created by batch submission.	Benson, Roger	http://rightsstatements.org/vocab/InC/1.0/		Standard	CommercialUseNotPermitted	3DPrintingLimited	OnMorphoSource			2023-05-08T19:04:53Z	2024-01-17T16:30:35Z	0.0337896	0.0337896	0.0337896	Mm
11	NMS G.2023.7.1.1	Breagnathair elgolensis	Mesh		Axis Vertebra [Mesh] [CT]	https://www.morphosource.org/concern/media/000721526	000721526	MicroNanoXRayComputedTomography	Nikon Metrology XT H 225 ST	School of Earth Sciences Xray Tomography (XTM) Facility	000521317	000521312	nms:g:2023.7.1	National Museums of Scotland Natural Sciences Department	Biological Specimen	Parviraptor sp.		Axis vertebra	Benson, Roger			National Museums of Scotland	http://rightsstatements.org/vocab/InC/1.0/	https://creativecommons.org/licenses/by-nc/4.0/	Standard	CommercialUseNotPermitted	3DPrintingLimited	OnMorphoSource			2025-03-17T20:09:40Z	2025-03-17T20:09:41Z				Mm
12	NMS G.2023.7.1.1	Breagnathair elgolensis	Volumetric Image Series		"Part B" Of Main Slab [CTImageSeries] [CT]	https://www.morphosource.org/concern/media/000521318	000521318	MicroNanoXRayComputedTomography	Nikon Metrology XT H 225 ST	School of Earth Sciences Xray Tomography (XTM) Facility		000521312	nms:g:2023.7.1	National Museums of Scotland Natural Sciences Department	Biological Specimen	Parviraptor sp.		"Part B" of main slab	Benson, Roger		Record created by batch submission.	Benson, Roger	http://rightsstatements.org/vocab/InC/1.0/		Standard	CommercialUseNotPermitted	3DPrintingLimited	OnMorphoSource			2023-05-08T19:05:00Z	2023-05-11T21:09:40Z	0.038774	0.038774	0.038774	Mm
13	NMS G.2023.7.1.1	Breagnathair elgolensis	Volumetric Image Series		"Part C" Of Main Slab, Scan Omitting Lower Part, Slight Movement Of Block During Scan [CTImageSeries] [CT]	https://www.morphosource.org/concern/media/000721612	000721612	MicroNanoXRayComputedTomography	Nikon Metrology XT H 225 ST	School of Earth Sciences Xray Tomography (XTM) Facility		000521312	nms:g:2023.7.1	National Museums of Scotland Natural Sciences Department	Biological Specimen	Parviraptor sp.		"Part C" of main slab, scan omitting lower part, slight movement of block during scan	Benson, Roger		Record created by batch submission.	National Museums of Scotland	http://rightsstatements.org/vocab/InC/1.0/	https://creativecommons.org/licenses/by-nc/4.0/	Standard	CommercialUseNotPermitted	3DPrintingLimited	OnMorphoSource			2025-03-18T12:38:22Z	2025-03-18T12:38:22Z	0.0450908	0.0450908	0.0450908	Mm
14	NMS G.2023.7.1.1	Breagnathair elgolensis	Volumetric Image Series		"Part C" Of Main Slab, Scan Omitting Upper Part [CTImageSeries] [CT]	https://www.morphosource.org/concern/media/000721611	000721611	MicroNanoXRayComputedTomography	Nikon Metrology XT H 225 ST	School of Earth Sciences Xray Tomography (XTM) Facility		000521312	nms:g:2023.7.1	National Museums of Scotland Natural Sciences Department	Biological Specimen	Parviraptor sp.		"Part C" of main slab, scan omitting upper part	Benson, Roger		Record created by batch submission.	National Museums of Scotland	http://rightsstatements.org/vocab/InC/1.0/	https://creativecommons.org/licenses/by-nc/4.0/	Standard	CommercialUseNotPermitted	3DPrintingLimited	OnMorphoSource			2025-03-18T12:38:15Z	2025-03-18T12:38:15Z	0.0450908	0.0450908	0.0450908	Mm
15	NMS G.2023.7.1.1	Breagnathair elgolensis	Volumetric Image Series		"Part D" Of Main Slab [CTImageSeries] [CT]	https://www.morphosource.org/concern/media/000521323	000521323	MicroNanoXRayComputedTomography	Nikon Metrology XT H 225 ST	School of Earth Sciences Xray Tomography (XTM) Facility		000521312	nms:g:2023.7.1	National Museums of Scotland Natural Sciences Department	Biological Specimen	Parviraptor sp.		"Part D" of main slab	Benson, Roger		Record created by batch submission.	Benson, Roger	http://rightsstatements.org/vocab/InC/1.0/		Standard	CommercialUseNotPermitted	3DPrintingLimited	OnMorphoSource			2023-05-08T19:08:19Z	2023-05-11T21:07:12Z	0.03428	0.03428	0.03428	Mm
16
17	NMS G.2023.7.1.4	Breagnathair elgolensis	Volumetric Image Series		Ct Scan "Cc02": Vomer In Rock Matrix [CTImageSeries] [CT]	https://www.morphosource.org/concern/media/000354875	000354875	MicroNanoXRayComputedTomography	Nikon Metrology XT H 225 ST	School of Earth Sciences Xray Tomography (XTM) Facility		000354822	l-rbjb:elgol:2015.parviraptor	Laboratory of Roger B. J. Benson	Biological Specimen	Parviraptor sp.	Animalia; Chordata; Reptilia; Squamata; Parviraptor	CT scan "CC02": vomer in rock matrix			Vomer (left) in rock matrix. Piece detatched from main slab after pilot scan.	Roger Benson (Copyright and License)	http://rightsstatements.org/vocab/InC/1.0/		Standard	CommercialUseNotPermitted	3DPrintingLimited	OnMorphoSource		Roger Benson	2021-04-04T10:13:13Z	2021-04-04T17:08:09Z	0.00999466	0.00999466	0.00999466	Mm
18	NMS G.2023.7.1.4	Breagnathair elgolensis	Mesh	Left	Vomer [Mesh] [CT]	https://www.morphosource.org/concern/media/000354885	000354885	MicroNanoXRayComputedTomography	Nikon Metrology XT H 225 ST	School of Earth Sciences Xray Tomography (XTM) Facility	000354875	000354822	l-rbjb:elgol:2015.parviraptor	Laboratory of Roger B. J. Benson	Biological Specimen	Parviraptor sp.	Animalia; Chordata; Reptilia; Squamata; Parviraptor	vomer				Roger Benson (Copyright and License)	http://rightsstatements.org/vocab/InC/1.0/		Standard	CommercialUseNotPermitted	3DPrintingLimited	OnMorphoSource		Roger Benson	2021-04-04T10:25:19Z	2021-04-04T10:31:37Z				Mm
19
20	NMS G.2023.7.1.3	Breagnathair elgolensis	Volumetric Image Series		Ct Scan "Cc01": Palatine And Rib In Rock Matrix [CTImageSeries] [CT]	https://www.morphosource.org/concern/media/000354866	000354866	MicroNanoXRayComputedTomography	Nikon Metrology XT H 225 ST	School of Earth Sciences Xray Tomography (XTM) Facility		000354822	l-rbjb:elgol:2015.parviraptor	Laboratory of Roger B. J. Benson	Biological Specimen	Parviraptor sp.	Animalia; Chordata; Reptilia; Squamata; Parviraptor	CT scan "CC01": palatine and rib in rock matrix			Palatine (left) and rib in rock matrix removed. Piece from main block after pilot scan	Roger Benson (Copyright and License)	http://rightsstatements.org/vocab/InC/1.0/		Standard	CommercialUseNotPermitted	3DPrintingLimited	OnMorphoSource		Roger Benson	2021-04-04T10:00:58Z	2021-04-06T10:18:10Z	0.0222016	0.0222016	0.0222016	Mm
21	NMS G.2023.7.1.3	Breagnathair elgolensis	Mesh		Rib [Mesh] [CT]	https://www.morphosource.org/concern/media/000354874	000354874	MicroNanoXRayComputedTomography	Nikon Metrology XT H 225 ST	School of Earth Sciences Xray Tomography (XTM) Facility	000354866	000354822	l-rbjb:elgol:2015.parviraptor	Laboratory of Roger B. J. Benson	Biological Specimen	Parviraptor sp.	Animalia; Chordata; Reptilia; Squamata; Parviraptor	rib				Roger Benson (Copyright and License)	http://rightsstatements.org/vocab/InC/1.0/		Standard	CommercialUseNotPermitted	3DPrintingLimited	OnMorphoSource		Roger Benson	2021-04-04T10:13:03Z	2021-04-04T10:13:03Z				Mm
22	NMS G.2023.7.1.3	Breagnathair elgolensis	Mesh	Left	Palatine With Teeth [Mesh] [CT]	https://www.morphosource.org/concern/media/000354869	000354869	MicroNanoXRayComputedTomography	Nikon Metrology XT H 225 ST	School of Earth Sciences Xray Tomography (XTM) Facility	000354866	000354822	l-rbjb:elgol:2015.parviraptor	Laboratory of Roger B. J. Benson	Biological Specimen	Parviraptor sp.	Animalia; Chordata; Reptilia; Squamata; Parviraptor	palatine with teeth				Roger Benson (Copyright and License)	http://rightsstatements.org/vocab/InC/1.0/		Standard	CommercialUseNotPermitted	3DPrintingLimited	OnMorphoSource		Roger Benson	2021-04-04T10:12:03Z	2021-04-06T10:17:59Z				Mm
23
24	NMS G.2023.7.1.2	Breagnathair elgolensis	Volumetric Image Series		Ct Scan "Aa": Braincase, Jugal, Parietal, Postfrontal And Vertebra In Rock Matrix [CTImageSeries] [CT]	https://www.morphosource.org/concern/media/000354825	000354825	MicroNanoXRayComputedTomography	Nikon Metrology XT H 225 ST	School of Earth Sciences Xray Tomography (XTM) Facility		000354822	l-rbjb:elgol:2015.parviraptor	Laboratory of Roger B. J. Benson	Biological Specimen	Parviraptor sp.	Animalia; Chordata; Reptilia; Squamata; Parviraptor	CT scan "AA": braincase, jugal, parietal, postfrontal and vertebra in rock matrix		Piece detatched from original block containing braincase, left jugal, right parietal, right postfrontal and vertebra in rock matrix.		Roger Benson (Copyright and License)	http://rightsstatements.org/vocab/InC/1.0/		Standard	CommercialUseNotPermitted	3DPrintingLimited	OnMorphoSource		Roger Benson	2021-04-03T18:24:30Z	2021-04-04T17:06:11Z	0.0122965	0.0122965	0.0122965	Mm
25	NMS G.2023.7.1.2	Breagnathair elgolensis	Mesh		Braincase [Mesh] [CT]	https://www.morphosource.org/concern/media/000354828	000354828	MicroNanoXRayComputedTomography	Nikon Metrology XT H 225 ST	School of Earth Sciences Xray Tomography (XTM) Facility	000354825	000354822	l-rbjb:elgol:2015.parviraptor	Laboratory of Roger B. J. Benson	Biological Specimen	Parviraptor sp.	Animalia; Chordata; Reptilia; Squamata; Parviraptor	braincase				Roger Benson (Copyright and License)	http://rightsstatements.org/vocab/InC/1.0/		Standard	CommercialUseNotPermitted	3DPrintingLimited	OnMorphoSource		Roger Benson	2021-04-03T18:31:50Z	2021-04-03T18:46:04Z				Mm
26	NMS G.2023.7.1.2	Breagnathair elgolensis	Mesh	Left	Endosseous Labyrinth [Mesh] [CT]	https://www.morphosource.org/concern/media/000354862	000354862	MicroNanoXRayComputedTomography	Nikon Metrology XT H 225 ST	School of Earth Sciences Xray Tomography (XTM) Facility	000354828	000354822	l-rbjb:elgol:2015.parviraptor	Laboratory of Roger B. J. Benson	Biological Specimen	Parviraptor sp.	Animalia; Chordata; Reptilia; Squamata; Parviraptor	endosseous labyrinth				Roger Benson (Copyright and License)	http://rightsstatements.org/vocab/InC/1.0/		Standard	CommercialUseNotPermitted	3DPrintingLimited	OnMorphoSource		Roger Benson	2021-04-04T09:43:29Z	2021-04-04T09:43:29Z				Mm
27	NMS G.2023.7.1.2	Breagnathair elgolensis	Mesh	Right	Parietal [Mesh] [CT]	https://www.morphosource.org/concern/media/000354856	000354856	MicroNanoXRayComputedTomography	Nikon Metrology XT H 225 ST	School of Earth Sciences Xray Tomography (XTM) Facility	000354828	000354822	l-rbjb:elgol:2015.parviraptor	Laboratory of Roger B. J. Benson	Biological Specimen	Parviraptor sp.	Animalia; Chordata; Reptilia; Squamata; Parviraptor	Parietal				Roger Benson (Copyright and License)	http://rightsstatements.org/vocab/InC/1.0/		Standard	CommercialUseNotPermitted	3DPrintingLimited	OnMorphoSource		Roger Benson	2021-04-04T09:32:27Z	2021-04-04T09:41:57Z				Mm
28	NMS G.2023.7.1.2	Breagnathair elgolensis	Mesh		Cervical vertebra [Mesh] [CT]	https://www.morphosource.org/concern/media/000354837	000354837	MicroNanoXRayComputedTomography	Nikon Metrology XT H 225 ST	School of Earth Sciences Xray Tomography (XTM) Facility	000354828	000354822	l-rbjb:elgol:2015.parviraptor	Laboratory of Roger B. J. Benson	Biological Specimen	Parviraptor sp.	Animalia; Chordata; Reptilia; Squamata; Parviraptor	vertebra				Roger Benson (Copyright and License)	http://rightsstatements.org/vocab/InC/1.0/		Standard	CommercialUseNotPermitted	3DPrintingLimited	OnMorphoSource		Roger Benson	2021-04-03T18:45:28Z	2021-04-03T18:45:28Z				Mm
29	NMS G.2023.7.1.2	Breagnathair elgolensis	Mesh	Right	Postfrontal [Mesh] [CT]	https://www.morphosource.org/concern/media/000354834	000354834	MicroNanoXRayComputedTomography	Nikon Metrology XT H 225 ST	School of Earth Sciences Xray Tomography (XTM) Facility	000354828	000354822	l-rbjb:elgol:2015.parviraptor	Laboratory of Roger B. J. Benson	Biological Specimen	Parviraptor sp.	Animalia; Chordata; Reptilia; Squamata; Parviraptor	postfrontal				Roger Benson (Copyright and License)	http://rightsstatements.org/vocab/InC/1.0/		Standard	CommercialUseNotPermitted	3DPrintingLimited	OnMorphoSource		Roger Benson	2021-04-03T18:42:52Z	2021-04-04T09:41:49Z				Mm
30	NMS G.2023.7.1.2	Breagnathair elgolensis	Mesh	Left	Jugal [Mesh] [CT]	https://www.morphosource.org/concern/media/000354831	000354831	MicroNanoXRayComputedTomography	Nikon Metrology XT H 225 ST	School of Earth Sciences Xray Tomography (XTM) Facility	000354828	000354822	l-rbjb:elgol:2015.parviraptor	Laboratory of Roger B. J. Benson	Biological Specimen	Parviraptor sp.	Animalia; Chordata; Reptilia; Squamata; Parviraptor	jugal				Roger Benson (Copyright and License)	http://rightsstatements.org/vocab/InC/1.0/		Standard	CommercialUseNotPermitted	3DPrintingLimited	OnMorphoSource		Roger Benson	2021-04-03T18:40:49Z	2021-04-04T09:41:47Z				Mm
31
32	NMS G.2023.7.1.1	Breagnathair elgolensis	Volumetric Image Series		Synchrotron Roi "A": Cranial Bones, Mandible, Vertebrae And Other Bones In Rock Matrix [CTImageSeries] [Synchro]	https://www.morphosource.org/concern/media/000354942	000354942	SynchrotronImaging	ESRF Beamline ID19	European Synchrotron Radiation Facility		000354822	l-rbjb:elgol:2015.parviraptor	Laboratory of Roger B. J. Benson	Biological Specimen	Parviraptor sp.	Animalia; Chordata; Reptilia; Squamata; Parviraptor	Synchrotron ROI "A": cranial bones, mandible, vertebrae and other bones in rock matrix	Fernandez, Vincent		Cranial bones, mandible, vertebrae and other bones in rock matrix. Region of interest (ROI) of main slab.	National Museums of Scotland	http://rightsstatements.org/vocab/InC/1.0/	https://creativecommons.org/licenses/by-nc/4.0/	Standard	CommercialUseNotPermitted	3DPrintingLimited	OnMorphoSource		Roger Benson	2021-04-04T13:33:14Z	2025-02-09T16:58:31Z	0.01792	0.01792	0.01792	Mm
33	NMS G.2023.7.1.1	Breagnathair elgolensis	Mesh	Left	Humerus [Mesh] [Synchro]	https://www.morphosource.org/concern/media/000354978	000354978	SynchrotronImaging	ESRF Beamline ID19	European Synchrotron Radiation Facility	000354942	000354822	l-rbjb:elgol:2015.parviraptor	Laboratory of Roger B. J. Benson	Biological Specimen	Parviraptor sp.	Animalia; Chordata; Reptilia; Squamata; Parviraptor	humerus					http://rightsstatements.org/vocab/InC/1.0/		Standard	CommercialUseNotPermitted	3DPrintingLimited	OnMorphoSource		Roger Benson	2021-04-04T15:54:36Z	2021-04-04T15:54:36Z				Mm
34	NMS G.2023.7.1.1	Breagnathair elgolensis	Mesh	Right	Pterygoid, Quadrate Process [Mesh] [Synchro]	https://www.morphosource.org/concern/media/000354975	000354975	SynchrotronImaging	ESRF Beamline ID19	European Synchrotron Radiation Facility	000354942	000354822	l-rbjb:elgol:2015.parviraptor	Laboratory of Roger B. J. Benson	Biological Specimen	Parviraptor sp.	Animalia; Chordata; Reptilia; Squamata; Parviraptor	pterygoid, quadrate process					http://rightsstatements.org/vocab/InC/1.0/		Standard	CommercialUseNotPermitted	3DPrintingLimited	OnMorphoSource		Roger Benson	2021-04-04T15:42:27Z	2021-04-04T15:42:27Z				Mm
35	NMS G.2023.7.1.1	Breagnathair elgolensis	Mesh	Right	Pterygoid, Main Portion [Mesh] [Synchro]	https://www.morphosource.org/concern/media/000354972	000354972	SynchrotronImaging	ESRF Beamline ID19	European Synchrotron Radiation Facility	000354942	000354822	l-rbjb:elgol:2015.parviraptor	Laboratory of Roger B. J. Benson	Biological Specimen	Parviraptor sp.	Animalia; Chordata; Reptilia; Squamata; Parviraptor	pterygoid, main portion					http://rightsstatements.org/vocab/InC/1.0/		Standard	CommercialUseNotPermitted	3DPrintingLimited	OnMorphoSource		Roger Benson	2021-04-04T15:32:15Z	2021-04-04T15:32:15Z				Mm
36	NMS G.2023.7.1.1	Breagnathair elgolensis	Mesh	Right	Postdentary Bones [Mesh] [Synchro]	https://www.morphosource.org/concern/media/000354969	000354969	SynchrotronImaging	ESRF Beamline ID19	European Synchrotron Radiation Facility	000354942	000354822	l-rbjb:elgol:2015.parviraptor	Laboratory of Roger B. J. Benson	Biological Specimen	Parviraptor sp.	Animalia; Chordata; Reptilia; Squamata; Parviraptor	postdentary bones					http://rightsstatements.org/vocab/InC/1.0/		Standard	CommercialUseNotPermitted	3DPrintingLimited	OnAnyRepository		Roger Benson	2021-04-04T15:31:34Z	2021-04-04T15:31:34Z				Mm
37	NMS G.2023.7.1.1	Breagnathair elgolensis	Mesh	Right	Angular, right [Mesh] [Synchro]	https://www.morphosource.org/concern/media/000354966	000354966	SynchrotronImaging	ESRF Beamline ID19	European Synchrotron Radiation Facility	000354942	000354822	l-rbjb:elgol:2015.parviraptor	Laboratory of Roger B. J. Benson	Biological Specimen	Parviraptor sp.	Animalia; Chordata; Reptilia; Squamata; Parviraptor	?angular (unknown mandibular bone)					http://rightsstatements.org/vocab/InC/1.0/		Standard	CommercialUseNotPermitted	3DPrintingLimited	OnAnyRepository		Roger Benson	2021-04-04T15:21:23Z	2021-04-04T15:21:23Z				Mm
38	NMS G.2023.7.1.1	Breagnathair elgolensis	Mesh		Cervical vertebra A 1 1600 1 [Mesh] [Synchro]	https://www.morphosource.org/concern/media/000354963	000354963	SynchrotronImaging	ESRF Beamline ID19	European Synchrotron Radiation Facility	000354942	000354822	l-rbjb:elgol:2015.parviraptor	Laboratory of Roger B. J. Benson	Biological Specimen	Parviraptor sp.	Animalia; Chordata; Reptilia; Squamata; Parviraptor	vertebra A_1-1600_1					http://rightsstatements.org/vocab/InC/1.0/		Standard	CommercialUseNotPermitted	3DPrintingLimited	OnAnyRepository		Roger Benson	2021-04-04T15:20:27Z	2021-04-04T15:20:27Z				Mm
39	NMS G.2023.7.1.1	Breagnathair elgolensis	Mesh		Squamosal, anterior part [Mesh] [Synchro]	https://www.morphosource.org/concern/media/000354960	000354960	SynchrotronImaging	ESRF Beamline ID19	European Synchrotron Radiation Facility	000354942	000354822	l-rbjb:elgol:2015.parviraptor	Laboratory of Roger B. J. Benson	Biological Specimen	Parviraptor sp.	Animalia; Chordata; Reptilia; Squamata; Parviraptor	?squamosal (unknown cranial bone)					http://rightsstatements.org/vocab/InC/1.0/		Standard	CommercialUseNotPermitted	3DPrintingLimited	OnMorphoSource		Roger Benson	2021-04-04T15:18:49Z	2021-04-04T15:18:49Z				Mm
40	NMS G.2023.7.1.1	Breagnathair elgolensis	Mesh	Left	Parietal [Mesh] [Synchro]	https://www.morphosource.org/concern/media/000354957	000354957	SynchrotronImaging	ESRF Beamline ID19	European Synchrotron Radiation Facility	000354942	000354822	l-rbjb:elgol:2015.parviraptor	Laboratory of Roger B. J. Benson	Biological Specimen	Parviraptor sp.	Animalia; Chordata; Reptilia; Squamata; Parviraptor	parietal					http://rightsstatements.org/vocab/InC/1.0/		Standard	CommercialUseNotPermitted	3DPrintingLimited	OnAnyRepository		Roger Benson	2021-04-04T15:17:59Z	2021-04-04T15:17:59Z				Mm
41
42	NMS G.2023.7.1.1	Breagnathair elgolensis	Volumetric Image Series	Right	Synchrotron Roi "A" Cropped: Dentary (Right) In Rock Matrix [CTImageSeries] [Synchro]	https://www.morphosource.org/concern/media/000354841	000354841	SynchrotronImaging	ESRF Beamline ID19	European Synchrotron Radiation Facility		000354822	l-rbjb:elgol:2015.parviraptor	Laboratory of Roger B. J. Benson	Biological Specimen	Parviraptor sp.	Animalia; Chordata; Reptilia; Squamata; Parviraptor	Synchrotron ROI "A" cropped: dentary (right) in rock matrix				Roger Benson (Copyright and License)	http://rightsstatements.org/vocab/InC/1.0/		Standard	CommercialUseNotPermitted	3DPrintingLimited	OnMorphoSource		Roger Benson	2021-04-03T18:55:54Z	2024-02-26T14:07:32Z	0.00896	0.00896	0.00896	Mm
43	NMS G.2023.7.1.1	Breagnathair elgolensis	Mesh	Right	Dentary With Teeth [Mesh] [Synchro]	https://www.morphosource.org/concern/media/000354851	000354851	SynchrotronImaging	ESRF Beamline ID19	European Synchrotron Radiation Facility	000354841	000354822	l-rbjb:elgol:2015.parviraptor	Laboratory of Roger B. J. Benson	Biological Specimen	Parviraptor sp.	Animalia; Chordata; Reptilia; Squamata; Parviraptor	dentary with teeth				Roger Benson (Copyright and License)	http://rightsstatements.org/vocab/InC/1.0/		Standard	CommercialUseNotPermitted	3DPrintingLimited	OnMorphoSource		Roger Benson	2021-04-04T09:29:52Z	2021-04-04T09:29:52Z				Mm
44	NMS G.2023.7.1.1	Breagnathair elgolensis	Mesh	Right	Dentary (Without Teeth) [Mesh] [Synchro]	https://www.morphosource.org/concern/media/000354850	000354850	SynchrotronImaging	ESRF Beamline ID19	European Synchrotron Radiation Facility	000354841	000354822	l-rbjb:elgol:2015.parviraptor	Laboratory of Roger B. J. Benson	Biological Specimen	Parviraptor sp.	Animalia; Chordata; Reptilia; Squamata; Parviraptor	dentary (without teeth)				Roger Benson (Copyright and License)	http://rightsstatements.org/vocab/InC/1.0/		Standard	CommercialUseNotPermitted	3DPrintingLimited	OnMorphoSource		Roger Benson	2021-04-04T09:29:50Z	2021-04-04T09:29:51Z				Mm
45	NMS G.2023.7.1.1	Breagnathair elgolensis	Mesh	Right	Teeth (From Dentary) [Mesh] [Synchro]	https://www.morphosource.org/concern/media/000354849	000354849	SynchrotronImaging	ESRF Beamline ID19	European Synchrotron Radiation Facility	000354841	000354822	l-rbjb:elgol:2015.parviraptor	Laboratory of Roger B. J. Benson	Biological Specimen	Parviraptor sp.	Animalia; Chordata; Reptilia; Squamata; Parviraptor	teeth (from dentary)				Roger Benson (Copyright and License)	http://rightsstatements.org/vocab/InC/1.0/		Standard	CommercialUseNotPermitted	3DPrintingLimited	OnMorphoSource		Roger Benson	2021-04-04T09:29:42Z	2021-04-04T09:29:42Z				Mm
46
47	NMS G.2023.7.1.1	Breagnathair elgolensis	Volumetric Image Series		Synchrotron Roi "B": Pelvis, Femur, Phalanges, Vertebrae And Ribs In Rock Matrix [CTImageSeries] [Synchro]	https://www.morphosource.org/concern/media/000354901	000354901	SynchrotronImaging	ESRF Beamline ID19	European Synchrotron Radiation Facility		000354822	l-rbjb:elgol:2015.parviraptor	Laboratory of Roger B. J. Benson	Biological Specimen	Parviraptor sp.	Animalia; Chordata; Reptilia; Squamata; Parviraptor	Synchrotron ROI "B": pelvis, femur, phalanges, vertebrae and ribs in rock matrix	Fernandez, Vincent		Pelvis and femur (right), phalanges, vertebrae and ribs in rock matrix. Region of interest (ROI) of main slab.	National Museums of Scotland	http://rightsstatements.org/vocab/InC/1.0/	https://creativecommons.org/licenses/by-nc/4.0/	Standard	CommercialUseNotPermitted	3DPrintingLimited	OnMorphoSource		Roger Benson	2021-04-04T11:33:56Z	2025-02-09T16:59:11Z	0.01792	0.01792	0.01792	Mm
48	NMS G.2023.7.1.1	Breagnathair elgolensis	Mesh		Cervical intercentrum B 23 [Mesh] [Synchro]	https://www.morphosource.org/concern/media/000355015	000355015	SynchrotronImaging	ESRF Beamline ID19	European Synchrotron Radiation Facility	000354901	000354822	l-rbjb:elgol:2015.parviraptor	Laboratory of Roger B. J. Benson	Biological Specimen	Parviraptor sp.	Animalia; Chordata; Reptilia; Squamata; Parviraptor	haemal arch (chevron) B_23					http://rightsstatements.org/vocab/InC/1.0/		Standard	CommercialUseNotPermitted	3DPrintingLimited	OnMorphoSource		Roger Benson	2021-04-04T17:37:50Z	2021-04-05T14:39:42Z				Mm
49	NMS G.2023.7.1.1	Breagnathair elgolensis	Mesh		Vertebral Centrum B 6 [Mesh] [Synchro]	https://www.morphosource.org/concern/media/000355013	000355013	SynchrotronImaging	ESRF Beamline ID19	European Synchrotron Radiation Facility	000354901	000354822	l-rbjb:elgol:2015.parviraptor	Laboratory of Roger B. J. Benson	Biological Specimen	Parviraptor sp.	Animalia; Chordata; Reptilia; Squamata; Parviraptor	vertebral centrum B_6					http://rightsstatements.org/vocab/InC/1.0/		Standard	CommercialUseNotPermitted	3DPrintingLimited	OnMorphoSource		Roger Benson	2021-04-04T17:37:07Z	2021-04-04T17:37:07Z				Mm
50	NMS G.2023.7.1.1	Breagnathair elgolensis	Mesh		Dorsal or caudal vertebral Centrum B 4 [Mesh] [Synchro]	https://www.morphosource.org/concern/media/000355009	000355009	SynchrotronImaging	ESRF Beamline ID19	European Synchrotron Radiation Facility	000354901	000354822	l-rbjb:elgol:2015.parviraptor	Laboratory of Roger B. J. Benson	Biological Specimen	Parviraptor sp.	Animalia; Chordata; Reptilia; Squamata; Parviraptor	vertebral centrum B_4					http://rightsstatements.org/vocab/InC/1.0/		Standard	CommercialUseNotPermitted	3DPrintingLimited	OnMorphoSource		Roger Benson	2021-04-04T17:36:12Z	2021-04-04T17:36:12Z				Mm
51	NMS G.2023.7.1.1	Breagnathair elgolensis	Mesh		Caudal vertebra B 7 [Mesh] [Synchro]	https://www.morphosource.org/concern/media/000355006	000355006	SynchrotronImaging	ESRF Beamline ID19	European Synchrotron Radiation Facility	000354901	000354822	l-rbjb:elgol:2015.parviraptor	Laboratory of Roger B. J. Benson	Biological Specimen	Parviraptor sp.	Animalia; Chordata; Reptilia; Squamata; Parviraptor	vertebra B_7					http://rightsstatements.org/vocab/InC/1.0/		Standard	CommercialUseNotPermitted	3DPrintingLimited	OnMorphoSource		Roger Benson	2021-04-04T17:21:12Z	2021-04-04T17:21:12Z				Mm
52	NMS G.2023.7.1.1	Breagnathair elgolensis	Mesh		Dorsal vertebra B 6 [Mesh] [Synchro]	https://www.morphosource.org/concern/media/000355003	000355003	SynchrotronImaging	ESRF Beamline ID19	European Synchrotron Radiation Facility	000354901	000354822	l-rbjb:elgol:2015.parviraptor	Laboratory of Roger B. J. Benson	Biological Specimen	Parviraptor sp.	Animalia; Chordata; Reptilia; Squamata; Parviraptor	vertebra B_6					http://rightsstatements.org/vocab/InC/1.0/		Standard	CommercialUseNotPermitted	3DPrintingLimited	EncouragedButNotRequired		Roger Benson	2021-04-04T17:20:09Z	2021-04-04T17:20:09Z				Mm
53	NMS G.2023.7.1.1	Breagnathair elgolensis	Mesh		Caudal vertebra B 5 [Mesh] [Synchro]	https://www.morphosource.org/concern/media/000355000	000355000	SynchrotronImaging	ESRF Beamline ID19	European Synchrotron Radiation Facility	000354901	000354822	l-rbjb:elgol:2015.parviraptor	Laboratory of Roger B. J. Benson	Biological Specimen	Parviraptor sp.	Animalia; Chordata; Reptilia; Squamata; Parviraptor	vertebra B_5					http://rightsstatements.org/vocab/InC/1.0/		Standard	CommercialUseNotPermitted	3DPrintingLimited	OnMorphoSource		Roger Benson	2021-04-04T17:19:16Z	2021-04-04T17:19:16Z				Mm
54	NMS G.2023.7.1.1	Breagnathair elgolensis	Mesh		Dorsal vertebra B 3 [Mesh] [Synchro]	https://www.morphosource.org/concern/media/000354997	000354997	SynchrotronImaging	ESRF Beamline ID19	European Synchrotron Radiation Facility	000354901	000354822	l-rbjb:elgol:2015.parviraptor	Laboratory of Roger B. J. Benson	Biological Specimen	Parviraptor sp.	Animalia; Chordata; Reptilia; Squamata; Parviraptor	vertebra B_3					http://rightsstatements.org/vocab/InC/1.0/		Standard	CommercialUseNotPermitted	3DPrintingLimited	OnMorphoSource		Roger Benson	2021-04-04T17:18:21Z	2021-04-04T17:18:21Z				Mm
55	NMS G.2023.7.1.1	Breagnathair elgolensis	Mesh		Caudal vertebra B 2 [Mesh] [Synchro]	https://www.morphosource.org/concern/media/000354994	000354994	SynchrotronImaging	ESRF Beamline ID19	European Synchrotron Radiation Facility	000354901	000354822	l-rbjb:elgol:2015.parviraptor	Laboratory of Roger B. J. Benson	Biological Specimen	Parviraptor sp.	Animalia; Chordata; Reptilia; Squamata; Parviraptor	vertebra B_2					http://rightsstatements.org/vocab/InC/1.0/		Standard	CommercialUseNotPermitted	3DPrintingLimited	OnMorphoSource		Roger Benson	2021-04-04T17:16:56Z	2021-04-04T17:16:56Z				Mm
56	NMS G.2023.7.1.1	Breagnathair elgolensis	Mesh		Dorsal vertebra B 1 [Mesh] [Synchro]	https://www.morphosource.org/concern/media/000354991	000354991	SynchrotronImaging	ESRF Beamline ID19	European Synchrotron Radiation Facility	000354901	000354822	l-rbjb:elgol:2015.parviraptor	Laboratory of Roger B. J. Benson	Biological Specimen	Parviraptor sp.	Animalia; Chordata; Reptilia; Squamata; Parviraptor	vertebra B_1					http://rightsstatements.org/vocab/InC/1.0/		Standard	CommercialUseNotPermitted	3DPrintingLimited	OnMorphoSource		Roger Benson	2021-04-04T17:11:05Z	2021-04-04T17:11:05Z				Mm
57	NMS G.2023.7.1.1	Breagnathair elgolensis	Mesh		Rib B 7 [Mesh] [Synchro]	https://www.morphosource.org/concern/media/000354951	000354951	SynchrotronImaging	ESRF Beamline ID19	European Synchrotron Radiation Facility	000354901	000354822	l-rbjb:elgol:2015.parviraptor	Laboratory of Roger B. J. Benson	Biological Specimen	Parviraptor sp.	Animalia; Chordata; Reptilia; Squamata; Parviraptor	rib B_7					http://rightsstatements.org/vocab/InC/1.0/		Standard	CommercialUseNotPermitted	3DPrintingLimited	OnMorphoSource		Roger Benson	2021-04-04T13:38:33Z	2021-04-04T13:38:34Z				Mm
58	NMS G.2023.7.1.1	Breagnathair elgolensis	Mesh		Rib B 18 19 [Mesh] [Synchro]	https://www.morphosource.org/concern/media/000354949	000354949	SynchrotronImaging	ESRF Beamline ID19	European Synchrotron Radiation Facility	000354901	000354822	l-rbjb:elgol:2015.parviraptor	Laboratory of Roger B. J. Benson	Biological Specimen	Parviraptor sp.	Animalia; Chordata; Reptilia; Squamata; Parviraptor	rib B_18_19					http://rightsstatements.org/vocab/InC/1.0/		Standard	CommercialUseNotPermitted	3DPrintingLimited	OnAnyRepository		Roger Benson	2021-04-04T13:37:51Z	2021-04-04T13:37:51Z				Mm
59	NMS G.2023.7.1.1	Breagnathair elgolensis	Mesh		Rib B 16 20 [Mesh] [Synchro]	https://www.morphosource.org/concern/media/000354946	000354946	SynchrotronImaging	ESRF Beamline ID19	European Synchrotron Radiation Facility	000354901	000354822	l-rbjb:elgol:2015.parviraptor	Laboratory of Roger B. J. Benson	Biological Specimen	Parviraptor sp.	Animalia; Chordata; Reptilia; Squamata; Parviraptor	rib B_16_20					http://rightsstatements.org/vocab/InC/1.0/		Standard	CommercialUseNotPermitted	3DPrintingLimited	OnAnyRepository		Roger Benson	2021-04-04T13:37:19Z	2021-04-04T13:37:19Z				Mm
60	NMS G.2023.7.1.1	Breagnathair elgolensis	Mesh		Rib B 14 15 [Mesh] [Synchro]	https://www.morphosource.org/concern/media/000354938	000354938	SynchrotronImaging	ESRF Beamline ID19	European Synchrotron Radiation Facility	000354901	000354822	l-rbjb:elgol:2015.parviraptor	Laboratory of Roger B. J. Benson	Biological Specimen	Parviraptor sp.	Animalia; Chordata; Reptilia; Squamata; Parviraptor	rib B_14_15					http://rightsstatements.org/vocab/InC/1.0/		Standard	CommercialUseNotPermitted	3DPrintingLimited	OnMorphoSource		Roger Benson	2021-04-04T13:22:26Z	2021-04-04T13:22:26Z				Mm
61	NMS G.2023.7.1.1	Breagnathair elgolensis	Mesh		Rib B 12 13 [Mesh] [Synchro]	https://www.morphosource.org/concern/media/000354935	000354935	SynchrotronImaging	ESRF Beamline ID19	European Synchrotron Radiation Facility	000354901	000354822	l-rbjb:elgol:2015.parviraptor	Laboratory of Roger B. J. Benson	Biological Specimen	Parviraptor sp.	Animalia; Chordata; Reptilia; Squamata; Parviraptor	rib B_12_13					http://rightsstatements.org/vocab/InC/1.0/		Standard	CommercialUseNotPermitted	3DPrintingLimited	OnMorphoSource		Roger Benson	2021-04-04T13:11:20Z	2021-04-04T13:11:20Z				Mm
62	NMS G.2023.7.1.1	Breagnathair elgolensis	Mesh		Rib B 11 [Mesh] [Synchro]	https://www.morphosource.org/concern/media/000354932	000354932	SynchrotronImaging	ESRF Beamline ID19	European Synchrotron Radiation Facility	000354901	000354822	l-rbjb:elgol:2015.parviraptor	Laboratory of Roger B. J. Benson	Biological Specimen	Parviraptor sp.	Animalia; Chordata; Reptilia; Squamata; Parviraptor	rib B_11					http://rightsstatements.org/vocab/InC/1.0/		Standard	CommercialUseNotPermitted	3DPrintingLimited	OnMorphoSource		Roger Benson	2021-04-04T13:10:27Z	2021-04-04T13:10:28Z				Mm
63	NMS G.2023.7.1.1	Breagnathair elgolensis	Mesh		Fibula, distal part [Mesh] [Synchro]	https://www.morphosource.org/concern/media/000354929	000354929	SynchrotronImaging	ESRF Beamline ID19	European Synchrotron Radiation Facility	000354901	000354822	l-rbjb:elgol:2015.parviraptor	Laboratory of Roger B. J. Benson	Biological Specimen	Parviraptor sp.	Animalia; Chordata; Reptilia; Squamata; Parviraptor	rib B_5					http://rightsstatements.org/vocab/InC/1.0/		Standard	CommercialUseNotPermitted	3DPrintingLimited	OnMorphoSource		Roger Benson	2021-04-04T13:02:00Z	2021-04-04T13:02:00Z				Mm
64	NMS G.2023.7.1.1	Breagnathair elgolensis	Mesh		Rib B 1 2 [Mesh] [Synchro]	https://www.morphosource.org/concern/media/000354926	000354926	SynchrotronImaging	ESRF Beamline ID19	European Synchrotron Radiation Facility	000354901	000354822	l-rbjb:elgol:2015.parviraptor	Laboratory of Roger B. J. Benson	Biological Specimen	Parviraptor sp.	Animalia; Chordata; Reptilia; Squamata; Parviraptor	rib B_1_2					http://rightsstatements.org/vocab/InC/1.0/		Standard	CommercialUseNotPermitted	3DPrintingLimited	OnMorphoSource		Roger Benson	2021-04-04T13:01:22Z	2021-04-04T13:01:23Z				Mm
65	NMS G.2023.7.1.1	Breagnathair elgolensis	Mesh		Ungual Phalanx Possibly Pedal [Mesh] [Synchro]	https://www.morphosource.org/concern/media/000354923	000354923	SynchrotronImaging	ESRF Beamline ID19	European Synchrotron Radiation Facility	000354901	000354822	l-rbjb:elgol:2015.parviraptor	Laboratory of Roger B. J. Benson	Biological Specimen	Parviraptor sp.	Animalia; Chordata; Reptilia; Squamata; Parviraptor	ungual phalanx - possibly pedal					http://rightsstatements.org/vocab/InC/1.0/		Standard	CommercialUseNotPermitted	3DPrintingLimited	OnMorphoSource		Roger Benson	2021-04-04T12:58:49Z	2021-04-04T13:06:50Z				Mm
66	NMS G.2023.7.1.1	Breagnathair elgolensis	Mesh		Phalanx Possible Pedal [Mesh] [Synchro]	https://www.morphosource.org/concern/media/000354920	000354920	SynchrotronImaging	ESRF Beamline ID19	European Synchrotron Radiation Facility	000354901	000354822	l-rbjb:elgol:2015.parviraptor	Laboratory of Roger B. J. Benson	Biological Specimen	Parviraptor sp.	Animalia; Chordata; Reptilia; Squamata; Parviraptor	phalanx - possible pedal			Phalanx near to right pelvis and femur		http://rightsstatements.org/vocab/InC/1.0/		Standard	CommercialUseNotPermitted	3DPrintingLimited	OnMorphoSource		Roger Benson	2021-04-04T12:47:15Z	2021-04-04T12:47:16Z				Mm
67	NMS G.2023.7.1.1	Breagnathair elgolensis	Mesh		Phalanx Possible Pedal [Mesh] [Synchro]	https://www.morphosource.org/concern/media/000354917	000354917	SynchrotronImaging	ESRF Beamline ID19	European Synchrotron Radiation Facility	000354901	000354822	l-rbjb:elgol:2015.parviraptor	Laboratory of Roger B. J. Benson	Biological Specimen	Parviraptor sp.	Animalia; Chordata; Reptilia; Squamata; Parviraptor	phalanx - possible pedal			phalanx near to right pelvis and femur		http://rightsstatements.org/vocab/InC/1.0/		Standard	CommercialUseNotPermitted	3DPrintingLimited	OnMorphoSource		Roger Benson	2021-04-04T12:46:12Z	2021-04-04T12:46:12Z				Mm
68	NMS G.2023.7.1.1	Breagnathair elgolensis	Mesh	Right	Femur [Mesh] [Synchro]	https://www.morphosource.org/concern/media/000354914	000354914	SynchrotronImaging	ESRF Beamline ID19	European Synchrotron Radiation Facility	000354901	000354822	l-rbjb:elgol:2015.parviraptor	Laboratory of Roger B. J. Benson	Biological Specimen	Parviraptor sp.	Animalia; Chordata; Reptilia; Squamata; Parviraptor	femur					http://rightsstatements.org/vocab/InC/1.0/		Standard	CommercialUseNotPermitted	3DPrintingLimited	OnAnyRepository		Roger Benson	2021-04-04T12:45:08Z	2021-04-04T12:45:08Z				Mm
69	NMS G.2023.7.1.1	Breagnathair elgolensis	Mesh	Right	Pubis Fragment [Mesh] [Synchro]	https://www.morphosource.org/concern/media/000354911	000354911	SynchrotronImaging	ESRF Beamline ID19	European Synchrotron Radiation Facility	000354901	000354822	l-rbjb:elgol:2015.parviraptor	Laboratory of Roger B. J. Benson	Biological Specimen	Parviraptor sp.	Animalia; Chordata; Reptilia; Squamata; Parviraptor	pubis fragment					http://rightsstatements.org/vocab/InC/1.0/		Standard	CommercialUseNotPermitted	3DPrintingLimited	OnMorphoSource		Roger Benson	2021-04-04T12:43:28Z	2021-04-04T12:43:28Z				Mm
70	NMS G.2023.7.1.1	Breagnathair elgolensis	Mesh	Right	Ilium [Mesh] [Synchro]	https://www.morphosource.org/concern/media/000354908	000354908	SynchrotronImaging	ESRF Beamline ID19	European Synchrotron Radiation Facility	000354901	000354822	l-rbjb:elgol:2015.parviraptor	Laboratory of Roger B. J. Benson	Biological Specimen	Parviraptor sp.	Animalia; Chordata; Reptilia; Squamata; Parviraptor	ilium					http://rightsstatements.org/vocab/InC/1.0/		Standard	CommercialUseNotPermitted	3DPrintingLimited	OnMorphoSource		Roger Benson	2021-04-04T12:42:38Z	2021-04-04T12:42:38Z				Mm
71
72	NMS G.2023.7.1.1	Breagnathair elgolensis	Volumetric Image Series		Synchrotron Roi "C": Humerus, Scapulocoracoid And Two Vertebrae In Rock Matrix [CTImageSeries] [Synchro]	https://www.morphosource.org/concern/media/000354889	000354889	SynchrotronImaging	ESRF Beamline ID19	European Synchrotron Radiation Facility		000354822	l-rbjb:elgol:2015.parviraptor	Laboratory of Roger B. J. Benson	Biological Specimen	Parviraptor sp.	Animalia; Chordata; Reptilia; Squamata; Parviraptor	Synchrotron ROI "C": humerus, scapulocoracoid and two vertebrae in rock matrix	Fernandez, Vincent		Humerus and scapulocoracoid (right), and two verterbrae in rock matrix. Region of interest (ROI) of main slab.	National Museums of Scotland	http://rightsstatements.org/vocab/InC/1.0/	https://creativecommons.org/licenses/by-nc/4.0/	Standard	CommercialUseNotPermitted	3DPrintingLimited	OnAnyRepository		Roger Benson	2021-04-04T11:13:37Z	2025-02-09T17:00:07Z	0.01792	0.01792	0.01792	Mm
73	NMS G.2023.7.1.1	Breagnathair elgolensis	Mesh		Dorsal vertebra C 2 [Mesh] [Synchro]	https://www.morphosource.org/concern/media/000354988	000354988	SynchrotronImaging	ESRF Beamline ID19	European Synchrotron Radiation Facility	000354889	000354822	l-rbjb:elgol:2015.parviraptor	Laboratory of Roger B. J. Benson	Biological Specimen	Parviraptor sp.	Animalia; Chordata; Reptilia; Squamata; Parviraptor	vertebra C_2					http://rightsstatements.org/vocab/InC/1.0/		Standard	CommercialUseNotPermitted	3DPrintingLimited	OnMorphoSource		Roger Benson	2021-04-04T17:00:34Z	2021-04-04T17:00:34Z				Mm
74	NMS G.2023.7.1.1	Breagnathair elgolensis	Mesh		Cervical vertebra C 1 [Mesh] [Synchro]	https://www.morphosource.org/concern/media/000354985	000354985	SynchrotronImaging	ESRF Beamline ID19	European Synchrotron Radiation Facility	000354889	000354822	l-rbjb:elgol:2015.parviraptor	Laboratory of Roger B. J. Benson	Biological Specimen	Parviraptor sp.	Animalia; Chordata; Reptilia; Squamata; Parviraptor	vertebra C_1					http://rightsstatements.org/vocab/InC/1.0/		Standard	CommercialUseNotPermitted	3DPrintingLimited	OnMorphoSource		Roger Benson	2021-04-04T16:59:50Z	2021-04-04T16:59:50Z				Mm
75	NMS G.2023.7.1.1	Breagnathair elgolensis	Mesh		Phalanx [Mesh] [Synchro]	https://www.morphosource.org/concern/media/000354900	000354900	SynchrotronImaging	ESRF Beamline ID19	European Synchrotron Radiation Facility	000354889	000354822	l-rbjb:elgol:2015.parviraptor	Laboratory of Roger B. J. Benson	Biological Specimen	Parviraptor sp.	Animalia; Chordata; Reptilia; Squamata; Parviraptor	phalanx				Roger Benson (Copyright and License)	http://rightsstatements.org/vocab/InC/1.0/		Standard	CommercialUseNotPermitted	3DPrintingLimited	OnMorphoSource		Roger Benson	2021-04-04T11:33:54Z	2021-04-04T11:33:54Z				Mm
76	NMS G.2023.7.1.1	Breagnathair elgolensis	Mesh	Right	Humerus [Mesh] [Synchro]	https://www.morphosource.org/concern/media/000354895	000354895	SynchrotronImaging	ESRF Beamline ID19	European Synchrotron Radiation Facility	000354889	000354822	l-rbjb:elgol:2015.parviraptor	Laboratory of Roger B. J. Benson	Biological Specimen	Parviraptor sp.	Animalia; Chordata; Reptilia; Squamata; Parviraptor	humerus				Roger Benson (Copyright and License)	http://rightsstatements.org/vocab/InC/1.0/		Standard	CommercialUseNotPermitted	3DPrintingLimited	OnMorphoSource		Roger Benson	2021-04-04T11:32:44Z	2021-04-04T11:32:44Z				Mm
77	NMS G.2023.7.1.1	Breagnathair elgolensis	Mesh	Right	Scapulocoracoid [Mesh] [Synchro]	https://www.morphosource.org/concern/media/000354892	000354892	SynchrotronImaging	ESRF Beamline ID19	European Synchrotron Radiation Facility	000354889	000354822	l-rbjb:elgol:2015.parviraptor	Laboratory of Roger B. J. Benson	Biological Specimen	Parviraptor sp.	Animalia; Chordata; Reptilia; Squamata; Parviraptor	scapulocoracoid				Roger Benson (Copyright and License)	http://rightsstatements.org/vocab/InC/1.0/		Standard	CommercialUseNotPermitted	3DPrintingLimited	OnMorphoSource		Roger Benson	2021-04-04T11:31:54Z	2021-04-04T11:31:54Z				Mm
78
79	NHMUK PV R8551	cf. Parviraptor estesi	Volumetric Image Series		Whole Specimen: Fossil Bones In Matrix [CTImageSeries] [CT]	https://www.morphosource.org/concern/media/000721605	000721605	MicroNanoXRayComputedTomography	Nikon Metrology XT H 225 ST	School of Earth Sciences Xray Tomography (XTM) Facility		000721550	NHMUK:PAL:PV R 8551	NHMUK Division of Fossil Reptiles, Amphibians and Birds	Biological Specimen	Parviraptor estesi		whole specimen: fossil bones in matrix			Record created by batch submission.	The Trustees of the Natural History Museum, London	http://rightsstatements.org/vocab/InC-NC/1.0/	https://creativecommons.org/licenses/by-nc/4.0/	Standard	CommercialUseNotPermitted	3DPrintingLimited	OnMorphoSource			2025-03-17T22:40:03Z	2025-03-18T12:49:56Z	0.0683064	0.0683064	0.0683064	Mm
80	NHMUK PV R8551	cf. Parviraptor estesi	Volumetric Image Series	Right	Frontal, Right [CTImageSeries] [CT]	https://www.morphosource.org/concern/media/000721559	000721559	MicroNanoXRayComputedTomography	Nikon Metrology XT H 225 ST	School of Earth Sciences Xray Tomography (XTM) Facility		000721550	NHMUK:PAL:PV R 8551	NHMUK Division of Fossil Reptiles, Amphibians and Birds	Biological Specimen	Parviraptor estesi		frontal, right			Record created by batch submission.	The Trustees of the Natural History Museum, London	http://rightsstatements.org/vocab/InC-NC/1.0/	https://creativecommons.org/licenses/by-nc/4.0/	Standard	CommercialUseNotPermitted	3DPrintingLimited	OnMorphoSource			2025-03-17T22:22:24Z	2025-03-18T12:53:09Z	0.017472	0.017472	0.017472	Mm
81	NHMUK PV R8551	cf. Parviraptor estesi	Mesh	Right	Frontal, Right [Mesh] [CT]	https://www.morphosource.org/concern/media/000721568	000721568	MicroNanoXRayComputedTomography	Nikon Metrology XT H 225 ST	School of Earth Sciences Xray Tomography (XTM) Facility	000721559	000721550	NHMUK:PAL:PV R 8551	NHMUK Division of Fossil Reptiles, Amphibians and Birds	Biological Specimen	Parviraptor estesi		frontal, right			Record created by batch submission.	The Trustees of the Natural History Museum, London	http://rightsstatements.org/vocab/InC-NC/1.0/	https://creativecommons.org/licenses/by-nc/4.0/	Standard	CommercialUseNotPermitted	3DPrintingLimited	OnMorphoSource			2025-03-17T22:25:52Z	2025-03-18T12:52:25Z				Mm
82	NHMUK PV R8551	cf. Parviraptor estesi	Volumetric Image Series	Left	Parietal (Left) And Palatine (Left) [CTImageSeries] [CT]	https://www.morphosource.org/concern/media/000721553	000721553	MicroNanoXRayComputedTomography	Nikon Metrology XT H 225 ST	School of Earth Sciences Xray Tomography (XTM) Facility		000721550	NHMUK:PAL:PV R 8551	NHMUK Division of Fossil Reptiles, Amphibians and Birds	Biological Specimen	Parviraptor estesi		parietal (left) and palatine (left)			Record created by batch submission.	The Trustees of the Natural History Museum, London	http://rightsstatements.org/vocab/InC-NC/1.0/	https://creativecommons.org/licenses/by-nc/4.0/	Standard	CommercialUseNotPermitted	3DPrintingLimited	OnMorphoSource			2025-03-17T22:20:21Z	2025-03-18T12:53:08Z	0.0190535	0.0190535	0.0190535	Mm
83	NHMUK PV R8551	cf. Parviraptor estesi	Mesh	Left	Parietal, Left [Mesh] [CT]	https://www.morphosource.org/concern/media/000721560	000721560	MicroNanoXRayComputedTomography	Nikon Metrology XT H 225 ST	School of Earth Sciences Xray Tomography (XTM) Facility	000721553	000721550	NHMUK:PAL:PV R 8551	NHMUK Division of Fossil Reptiles, Amphibians and Birds	Biological Specimen	Parviraptor estesi		parietal, left			Record created by batch submission.	The Trustees of the Natural History Museum, London	http://rightsstatements.org/vocab/InC-NC/1.0/	https://creativecommons.org/licenses/by-nc/4.0/	Standard	CommercialUseNotPermitted	3DPrintingLimited	OnMorphoSource			2025-03-17T22:22:53Z	2025-03-18T12:52:32Z				Mm
84
85	NHMUK PV OR 48388	Parviraptor estesi	Volumetric Image Series		Whole Specimen: Fossil Bones In Matrix [CTImageSeries] [CT]	https://www.morphosource.org/concern/media/000721599	000721599	MicroNanoXRayComputedTomography	Nikon Metrology XT H 225 ST	School of Earth Sciences Xray Tomography (XTM) Facility		000721549	NHMUK:PAL:PV OR 48388	NHMUK Division of Fossil Reptiles, Amphibians and Birds	Biological Specimen	Parviraptor estesi		whole specimen: fossil bones in matrix			Record created by batch submission.	The Trustees of the Natural History Museum, London	http://rightsstatements.org/vocab/InC-NC/1.0/	https://creativecommons.org/licenses/by-nc/4.0/	Standard	CommercialUseNotPermitted	3DPrintingLimited	OnMorphoSource			2025-03-17T22:37:29Z	2025-03-18T12:50:08Z	0.0351339	0.0351339	0.0351339	Mm
86	NHMUK PV OR 48388	Parviraptor estesi	Volumetric Image Series	Left	Palatine, Left [CTImageSeries] [CT]	https://www.morphosource.org/concern/media/000721591	000721591	MicroNanoXRayComputedTomography	Nikon Metrology XT H 225 ST	School of Earth Sciences Xray Tomography (XTM) Facility		000721549	NHMUK:PAL:PV OR 48388	NHMUK Division of Fossil Reptiles, Amphibians and Birds	Biological Specimen	Parviraptor estesi		palatine, left			Record created by batch submission.	The Trustees of the Natural History Museum, London	http://rightsstatements.org/vocab/InC-NC/1.0/	https://creativecommons.org/licenses/by-nc/4.0/	Standard	CommercialUseNotPermitted	3DPrintingLimited	OnMorphoSource			2025-03-17T22:34:17Z	2025-03-18T12:50:46Z	0.00825599	0.00825599	0.00825599	Mm
87	NHMUK PV OR 48388	Parviraptor estesi	Mesh	Left	Palatine, Left [Mesh] [CT]	https://www.morphosource.org/concern/media/000721600	000721600	MicroNanoXRayComputedTomography	Nikon Metrology XT H 225 ST	School of Earth Sciences Xray Tomography (XTM) Facility	000721591	000721549	NHMUK:PAL:PV OR 48388	NHMUK Division of Fossil Reptiles, Amphibians and Birds	Biological Specimen	Parviraptor estesi		palatine, left			Record created by batch submission.	The Trustees of the Natural History Museum, London	http://rightsstatements.org/vocab/InC-NC/1.0/	https://creativecommons.org/licenses/by-nc/4.0/	Standard	CommercialUseNotPermitted	3DPrintingLimited	OnMorphoSource			2025-03-17T22:37:38Z	2025-03-18T12:50:05Z				Mm
88	NHMUK PV OR 48388	Parviraptor estesi	Volumetric Image Series	Left	Parietal, Left [CTImageSeries] [CT]	https://www.morphosource.org/concern/media/000721583	000721583	MicroNanoXRayComputedTomography	Nikon Metrology XT H 225 ST	School of Earth Sciences Xray Tomography (XTM) Facility		000721549	NHMUK:PAL:PV OR 48388	NHMUK Division of Fossil Reptiles, Amphibians and Birds	Biological Specimen	Parviraptor estesi		parietal, left			Record created by batch submission.	The Trustees of the Natural History Museum, London	http://rightsstatements.org/vocab/InC-NC/1.0/	https://creativecommons.org/licenses/by-nc/4.0/	Standard	CommercialUseNotPermitted	3DPrintingLimited	OnMorphoSource			2025-03-17T22:31:27Z	2025-03-18T12:51:34Z	0.00915655	0.00915655	0.00915655	Mm
89	NHMUK PV OR 48388	Parviraptor estesi	Mesh	Left	Parietal, Left [Mesh] [CT]	https://www.morphosource.org/concern/media/000721592	000721592	MicroNanoXRayComputedTomography	Nikon Metrology XT H 225 ST	School of Earth Sciences Xray Tomography (XTM) Facility	000721583	000721549	NHMUK:PAL:PV OR 48388	NHMUK Division of Fossil Reptiles, Amphibians and Birds	Biological Specimen	Parviraptor estesi		parietal, left			Record created by batch submission.	The Trustees of the Natural History Museum, London	http://rightsstatements.org/vocab/InC-NC/1.0/	https://creativecommons.org/licenses/by-nc/4.0/	Standard	CommercialUseNotPermitted	3DPrintingLimited	OnMorphoSource			2025-03-17T22:34:38Z	2025-03-18T12:50:41Z				Mm
90	NHMUK PV OR 48388	Parviraptor estesi	Volumetric Image Series	Right	Pterygoid, Right [CTImageSeries] [CT]	https://www.morphosource.org/concern/media/000721575	000721575	MicroNanoXRayComputedTomography	Nikon Metrology XT H 225 ST	School of Earth Sciences Xray Tomography (XTM) Facility		000721549	NHMUK:PAL:PV OR 48388	NHMUK Division of Fossil Reptiles, Amphibians and Birds	Biological Specimen	Parviraptor estesi		pterygoid, right			Record created by batch submission.	The Trustees of the Natural History Museum, London	http://rightsstatements.org/vocab/InC-NC/1.0/	https://creativecommons.org/licenses/by-nc/4.0/	Standard	CommercialUseNotPermitted	3DPrintingLimited	OnMorphoSource			2025-03-17T22:28:29Z	2025-03-18T12:51:39Z	0.0080469	0.0080469	0.0080469	Mm
91	NHMUK PV OR 48388	Parviraptor estesi	Mesh	Right	Pterygoid, Right [Mesh] [CT]	https://www.morphosource.org/concern/media/000721584	000721584	MicroNanoXRayComputedTomography	Nikon Metrology XT H 225 ST	School of Earth Sciences Xray Tomography (XTM) Facility	000721575	000721549	NHMUK:PAL:PV OR 48388	NHMUK Division of Fossil Reptiles, Amphibians and Birds	Biological Specimen	Parviraptor estesi		pterygoid, right			Record created by batch submission.	The Trustees of the Natural History Museum, London	http://rightsstatements.org/vocab/InC-NC/1.0/	https://creativecommons.org/licenses/by-nc/4.0/	Standard	CommercialUseNotPermitted	3DPrintingLimited	OnMorphoSource			2025-03-17T22:31:39Z	2025-03-18T12:50:50Z				Mm
92	NHMUK PV OR 48388	Parviraptor estesi	Volumetric Image Series	Right	Maxilla, Right [CTImageSeries] [CT]	https://www.morphosource.org/concern/media/000721567	000721567	MicroNanoXRayComputedTomography	Nikon Metrology XT H 225 ST	School of Earth Sciences Xray Tomography (XTM) Facility		000721549	NHMUK:PAL:PV OR 48388	NHMUK Division of Fossil Reptiles, Amphibians and Birds	Biological Specimen	Parviraptor estesi		maxilla, right			Record created by batch submission.	The Trustees of the Natural History Museum, London	http://rightsstatements.org/vocab/InC-NC/1.0/	https://creativecommons.org/licenses/by-nc/4.0/	Standard	CommercialUseNotPermitted	3DPrintingLimited	OnMorphoSource			2025-03-17T22:25:35Z	2025-03-18T12:52:28Z	0.012878	0.012878	0.012878	Mm
93	NHMUK PV OR 48388	Parviraptor estesi	Mesh	Right	Maxilla, Right [Mesh] [CT]	https://www.morphosource.org/concern/media/000721576	000721576	MicroNanoXRayComputedTomography	Nikon Metrology XT H 225 ST	School of Earth Sciences Xray Tomography (XTM) Facility	000721567	000721549	NHMUK:PAL:PV OR 48388	NHMUK Division of Fossil Reptiles, Amphibians and Birds	Biological Specimen	Parviraptor estesi		maxilla, right			Record created by batch submission.	The Trustees of the Natural History Museum, London	http://rightsstatements.org/vocab/InC-NC/1.0/	https://creativecommons.org/licenses/by-nc/4.0/	Standard	CommercialUseNotPermitted	3DPrintingLimited	OnMorphoSource			2025-03-17T22:28:45Z	2025-03-18T12:51:35Z				Mm
94
95	NHMUK PV R12354	Eophis underwoodi (nomen dubium)	Volumetric Image Series		Dentary, Mid Portion [CTImageSeries] [CT]	https://www.morphosource.org/concern/media/000433599	000433599	MicroNanoXRayComputedTomography	Nikon Metrology XT H 225 ST	School of Earth Sciences Xray Tomography (XTM) Facility		000433596	nhmuk:pal:PV R 12354	NHMUK Division of Fossil Reptiles, Amphibians and Birds	Biological Specimen	Eophis underwoodi	Animalia; Chordata; Eophis; underwoodi	dentary, mid portion	Benson, Roger			The Trustees of the Natural History Museum, London	http://rightsstatements.org/vocab/InC-NC/1.0/		Standard	CommercialUseNotPermitted	3DPrintingLimited	OnMorphoSource			2022-03-31T11:32:40Z	2024-02-26T14:14:46Z	0.00535243	0.00535243	0.00535243	Mm
96	NHMUK PV R12354	Eophis underwoodi (nomen dubium)	Mesh		Dentary, Mid Portion [Mesh] [CT]	https://www.morphosource.org/concern/media/000433602	000433602	MicroNanoXRayComputedTomography	Nikon Metrology XT H 225 ST	School of Earth Sciences Xray Tomography (XTM) Facility	000433599	000433596	nhmuk:pal:PV R 12354	NHMUK Division of Fossil Reptiles, Amphibians and Birds	Biological Specimen	Eophis underwoodi	Animalia; Chordata; Eophis; underwoodi	dentary, mid portion				The Trustees of the Natural History Museum, London	http://rightsstatements.org/vocab/InC-NC/1.0/		Standard	CommercialUseNotPermitted	3DPrintingLimited	OnMorphoSource			2022-03-31T11:36:24Z	2024-02-26T14:21:26Z				Mm
97
98	NHMUK PV R12370	Eophis underwoodi (nomen dubium)	Volumetric Image Series	Right	Dentary (Posterior Tooth Bearing Portion) [CTImageSeries] [CT]	https://www.morphosource.org/concern/media/000355279	000355279	MicroNanoXRayComputedTomography	Nikon Metrology XT H 225 ST	School of Earth Sciences Xray Tomography (XTM) Facility		000355276	NHMUK:PAL:PV R 12370	NHMUK Division of Fossil Reptiles, Amphibians and Birds	Biological Specimen	Eophis underwoodi	Animalia; Chordata; Eophis; underwoodi	dentary (posterior tooth-bearing portion)					http://rightsstatements.org/vocab/InC/1.0/		Standard	CommercialUseNotPermitted	3DPrintingLimited	OnMorphoSource		Benson, Roger	2021-04-05T15:14:51Z	2024-02-26T14:14:48Z	0.00344638	0.00344638	0.00344638	Mm
99	NHMUK PV R12370	Eophis underwoodi (nomen dubium)	Mesh	Right	Dentary (Posterior Tooth Bearing Portion) [Mesh] [CT]	https://www.morphosource.org/concern/media/000355288	000355288	MicroNanoXRayComputedTomography	Nikon Metrology XT H 225 ST	School of Earth Sciences Xray Tomography (XTM) Facility	000355279	000355276	NHMUK:PAL:PV R 12370	NHMUK Division of Fossil Reptiles, Amphibians and Birds	Biological Specimen	Eophis underwoodi	Animalia; Chordata; Eophis; underwoodi	dentary (posterior tooth-bearing portion)					http://rightsstatements.org/vocab/InC/1.0/		Standard	CommercialUseNotPermitted	3DPrintingLimited	OnMorphoSource		Benson, Roger	2021-04-05T15:21:40Z	2024-02-26T14:20:00Z				Mm
100
101	NHMUK PV R12355	Eophis underwoodi (nomen dubium)	Volumetric Image Series	Right	Dentary (Symphysis) [CTImageSeries] [CT]	https://www.morphosource.org/concern/media/000355268	000355268	MicroNanoXRayComputedTomography	Nikon Metrology XT H 225 ST	School of Earth Sciences Xray Tomography (XTM) Facility		000355265	NHMUK:PAL:PV R 12355	NHMUK Division of Fossil Reptiles, Amphibians and Birds	Biological Specimen	Eophis underwoodi	Animalia; Chordata; Eophis; underwoodi	dentary (symphysis)					http://rightsstatements.org/vocab/InC/1.0/		Standard	CommercialUseNotPermitted	3DPrintingLimited	OnAnyRepository		Benson, Roger	2021-04-05T15:02:07Z	2024-02-26T14:16:45Z	0.00502109	0.00502109	0.00502109	Mm
102	NHMUK PV R12355	Eophis underwoodi (nomen dubium)	Mesh	Right	Dentary (Symphysis) [Mesh] [CT]	https://www.morphosource.org/concern/media/000355274	000355274	MicroNanoXRayComputedTomography	Nikon Metrology XT H 225 ST	School of Earth Sciences Xray Tomography (XTM) Facility	000355268	000355265	NHMUK:PAL:PV R 12355	NHMUK Division of Fossil Reptiles, Amphibians and Birds	Biological Specimen	Eophis underwoodi	Animalia; Chordata; Eophis; underwoodi	dentary (symphysis)					http://rightsstatements.org/vocab/InC/1.0/		Standard	CommercialUseNotPermitted	3DPrintingLimited	OnMorphoSource		Benson, Roger	2021-04-05T15:05:37Z	2022-03-31T14:17:03Z				Mm
