# Supplementary material for: Mosaic anatomy in an early fossil squamate
Source: Nature. 2025 Oct 1;647(8090):673–9. doi: 10.1038/s41586-025-09566-y (PMC12629976; doi:10.1038/s41586-025-09566-y)
Supplement: Supplementary file 5 — Table of vertebral models and their identities, including measurements in mm, identity code used in Extended Data Fig. 5, and links to 3D meshes in Morphosource. [file 41586_2025_9566_MOESM5_ESM.xlsx]

## Sheet: Sheet1
				Measurements in mm
Index	Identity code (Fig. S6)	Figure	Bone	Centrum length (anteroposterior)	Centrum height anteriorly	Centrum width anteriorly	Cotyle height anteriorly	Cotyle width anteriorly	Centrum height posteriorly	Centrum width posteriorly	Condyle height posteriorly	Condyle width posteriorly	Link
Atlas-axis complex
1			atlas	?	?	?	?	?	?	?	?	?
2	axis	Fig. S5A–C	axis	4.92	3.29	4	NA	NA	2.47	2.46	2.49	2.06	https://www.morphosource.org/concern/media/000721526
Postaxial cervicals				?	?
3	CEa		cervical	3.5	3.01	2.85	2.48	1.92	2.66	2.53	2.72	1.92	https://www.morphosource.org/concern/media/000354963
4	CEb	Fig. 1C–F	cervical	3.45	3.02	3.48	2.4	2.4	2.81	2.34	2.71	2.15	https://www.morphosource.org/concern/media/000354837
5	CEd		cervical	3.68	3.04	3.08	2.23	2.01	3.01	?	2.63	1.82	https://www.morphosource.org/concern/media/000522854
6	CEe		cervical	3.3	3.37	2.75	2.36	1.7	2.91	2.27	3.14	2.22	https://www.morphosource.org/concern/media/000522854
7	CEf		cervical, posterior	3.43	2.64	2.92	2.27	2.2	1.87	2.31	1.9	2.28	https://www.morphosource.org/concern/media/000522854
Cervicodorsal				?	?
8	CE-D		cervical	3.6	2.96	2.76	2.4	1.99	2.27	2.32	2.15	2.17	https://www.morphosource.org/concern/media/000354985
Definite dorsals				?	?
9	Da		dorsal	4.24	2.47	2.55	2.19	1.96	2.39	2.27	2.12	2.07	https://www.morphosource.org/concern/media/000354991
10	Db		dorsal	4.11	2.2	2.77	?	?	1.77	2.51	?	?	https://www.morphosource.org/concern/media/000522854
11	Dc		dorsal	3.74	2.44	2.72	1.95	2.52	2.31	2.17	1.92	2.43	https://www.morphosource.org/concern/media/000522854
12	Dd		dorsal	4.14	2.36	4.12	?	?	2.61	2.79	?	?	https://www.morphosource.org/concern/media/000522854
13	De		dorsal	4.14	2.23	3.1	?	?	2.5	2.5	?	?	https://www.morphosource.org/concern/media/000522854
14	Df	Fig. S5D–F	dorsal	3.3	2.49	3.06	2.07	2.11	1.84	2.25	?	?	https://www.morphosource.org/concern/media/000354988
15	Dg		dorsal	3.96	2.24	2.82	1.94	2.3	2.15	2.74	2	2.18	https://www.morphosource.org/concern/media/000522854
16	Dh		dorsal	3.92	2.19	3.05	1.99	2.15	2.23	2.43	2.23	2.43	https://www.morphosource.org/concern/media/000522854
17	Di		dorsal	3.95	?	?	?	?	?	2.72	?	?	https://www.morphosource.org/concern/media/000522854
18	Dj		dorsal	4.59	2.63	2.6	?	?	2.33	2.5	?	?	https://www.morphosource.org/concern/media/000522854
19	Dk		?dorsal	?	?	?	?	?	?	?	?	?	https://www.morphosource.org/concern/media/000522854
20	Dl		dorsal, ?anterior	?	?	?	?	?	?	?	?	?	https://www.morphosource.org/concern/media/000522854
21	Dm		dorsal, ?posterior	3.32	2.3	3.37	?	?	2.61	2.53	?	?	https://www.morphosource.org/concern/media/000522854
22	Dn		dorsal, anterior	3.52	2.49	3.59	?	?	2.08	2.58	?	?	https://www.morphosource.org/concern/media/000522854
23	Do		dorsal, anterior	3.54	2.24	3.03	1.84	1.81	1.8	?	1.76	?	https://www.morphosource.org/concern/media/000522854
24	Dp		dorsal, posterior	4.37	2.5	2.89	1.88	2.01	2.53	2.65	2.17	2.25	https://www.morphosource.org/concern/media/000522854
25	Dq		dorsal, posterior	3.78	1.7	3.12	?	?	1.88	2.77	?	?	https://www.morphosource.org/concern/media/000522854
Possible dorsals				?	?
26	D?r		dorsal or sacral	3.46	?	?	?	?	2.43	2.61	2.21	2.42	https://www.morphosource.org/concern/media/000522854
27	D?s		dorsal or caudal	4.44	2.61	?	?	?	2.07	?	?	?	https://www.morphosource.org/concern/media/000522854
28	D?t		dorsal_posterior/sacral/anterior caudal	?	1.98	3.39	?	?	?	?	?	?	https://www.morphosource.org/concern/media/000522854
Sacrals + caudals				?	?
29	CA-S		sacral/anterior caudal	?	?	?	?	?	?	?	?	?	https://www.morphosource.org/concern/media/000522854
30	S?		vertebral centrum, ?sacral	?	1.82	2.46	?	?	?	?	?	?	https://www.morphosource.org/concern/media/000355013
31	CAa	Fig. 1G–I	caudal, anterior	3.16	1.96	2.93	1.7	2.32	2.31	2.66	2.13	1.96	https://www.morphosource.org/concern/media/000354994
32	CAb		caudal, anterior	3.54	2.38	2.21	2	1.79	2.4	?	2.33	1.91	https://www.morphosource.org/concern/media/000522854
33	CAc		caudal, anterior	3.47	2.34	2.04	2.08	1.56	2.02	1.78	1.81	1.5	https://www.morphosource.org/concern/media/000522854
